# Supplementary material for: House Flies Are Underappreciated Yet Important Reservoirs and Vectors of Microbial Threats to Animal and Human Health
Source: Microorganisms. 2023 Feb 25;11(3):583. doi: 10.3390/microorganisms11030583 (PMC10054770; doi:10.3390/microorganisms11030583)
Supplement: Supplementary file 1 [file microorganisms-11-00583-s001.zip]

Archive with 1 entries (1 files):
- microorganisms-2220145-supplementary.xlsx
