# Supplementary material for: House Flies Are Underappreciated Yet Important Reservoirs and Vectors of Microbial Threats to Animal and Human Health
Source: Microorganisms. 2023 Feb 25;11(3):583. doi: 10.3390/microorganisms11030583 (PMC10054770; doi:10.3390/microorganisms11030583)
Supplement: Supplementary file 1 [file microorganisms-11-00583-s001.zip › microorganisms-2220145-supplementary.xlsx]

## Sheet: Ref_1st
Table S1: Bacteria with antibiotic resistance phenotypes isolated from house flies associated with food and companion animal facilities.
							Aminoglycosides							Amphenicols (Phenicols)		Carbapenems				Cephalosporins-1st Generation		Cephalosporins-2nd Generation		Cephalosporins-3rd Generation				Fosfomycin	Glycopeptides		Fluoroquinolones			Lincosamides	Macrolides		Monobactam	Nitrofurans	Penicillins				Polymyxins	Strepto-gramins	Sulfonamides & Diaminopyrimidines				Tetracyclines
References	Country	Farm Type	Bacteria	Amikacin	Apramycin	Dihydrostreptomycin	Gentamicin	Kanamycin	Neomycin	Spectinomycin	Streptomycin	Chloramphenicol	Florfenicol	Doripenem	Ertapenem	Imipenem	Meropenem	Cefalotin (Cephalothin)	Cefazolin	Cefoxitin	Cefotaxime	Cefpodoxime	Ceftazidime	Ceftriaxone	Ceftiofur	Fosfomycin	Vancomycin	Ciprofloxacin	Enrofloxacin	Nalidixic acid	Norfloxacin	Clindamycin	Azithromycin	Erythromycin	Aztreonam	Nitrofurantoin	Amoxicillin	Ampicillin	Oxacillin	Penicillin	Colistin	Dalfopristin-quinupristin	Sulfamethoxazole	Sulfonamide Compounds	Sulfisoxazole	Trimethoprim	Chlortetracycline	Doxycycline	Oxytetracycline
Rosef and Kapperud 1983	Norway	Poultry	Camplyobacter spp.																											R
		Swine	Camplyobacter spp.																											R
Alam and Zurek 2004	United States	Beef Cattle	Escherichia coli O157:H7		*		R		R	R															R				S									R									R		R
Graham et al 2009	United States	Poultry	Enterococcus faecalis				S																				S	S				R		R						R		R
			Enterococcus faecium				S																				S	S				R		R						R		R
			Staphylococcus spp.																								S	S				S		R						S		R
Macovei et al 2008	United States	Beef Cattle	Enterococcus faecalis									R															S	R						S				S
			Enterococcus faecium									S															S	S						S				S
			Enterococcus gallinarum									R															S	S						S				S
			Enterococcus hirae									R															S	S						R				S
Literak et al 2009	Czech Republic	Swine	Escherichia coli				S				R	R						S					S					S		R								R						R
Ahamad et al 2011	United States	Swine	Enterococcus casseliflavus					R			R	S															S	R						R				S
			Enterococcus faecalis					R			R	R															S	R						R				R
			Enterococcus faecium					R			R	R															S	R						R				S
			Enterococcus hirae					R			R	R															S	R						R				S
Dolejska et al 2011	Czech Republic	Equine	Escherichia coli				R				R	R						*					*					R		R								*						R
Wang et al 2011	Taiwan	Swine	Salmonella sp.				R				R	R												S				R	R	R						R		R
Usui et al 2013	Japan	Cattle	Escherichia coli				S	R			R	S							R			R				S		S		R								R			S					R
Sola-Gines et al 2015	United States	Broiler	Escherichia coli				R	R			R	R	S								R		R					R		R								R			R		R			R
Usui et al 2015	Japan	Cattle	Escherichia coli			R	R	R				R							R		S								R	R								R
		Swine	Escherichia coli			R	R	R				R							R		S								R	R								R
Cervelin et al 2018	Brasil	Swine	Escherichia coli															R										R			R							R
Fukuda et al 2018	Thailand	Broiler	Escherichia coli	S			R	R				R							R		R		R					R		R											R
		Swine	Enterobacter aerogenes	S			R	R				R							R		R		S					R		R											R
			Enterobacter asburiae	S			S	S				R							R		R		R					S		S											S
			Enterobacter cloacae	S			R	R				R							R		R		R					R		R											R
			Escherichia coli	S			R	S				R							R		R		R					R		R											R
			Klebsiella pneumoniae	S			R	R				R							R		R		R					R		R											R
			Kluyvera ascorbata	S			S	S				R							R		R		R					S		S											S
			Kluyvera georgiana	S			R	R				R							R		R		R					R		R											R
			Leclercia adecarboxylata	S			S	S				R							R		R		R					S		S											S
Poudel et al 2019	United States	Dairy Cattle	Escherichia coli	S			S				R	R										S	S					S										R										R
			Klebsiella pneumoniae	*			*				*	*										*	*					*										R										*
			Staphylococcus spp.	S			S				S	R										S	S					S										R	S									R
		Beef Cattle	Escherichia coli	S			S				S	R										S	S					S										R										R
			Klebsiella pneumoniae	*			*				*	*										*	*					*										R										*
			Staphylococcus spp.	S			S				S	S										S	S					S										R	S									S
		Dog Kennel	Escherichia coli	S			S				R	R										R	R					S										R										S
			Klebsiella pneumoniae	*			R				*	*										R	*					*										R										*
			Staphylococcus spp.	S			S				S	S										S	S					S										R	S									S
		Poultry	Escherichia coli	S			R				R	S										R	S					S										R										R
			Klebsiella pneumoniae	*			*				*	*										*	*					*										R										R
			Staphylococcus spp.	S			S				S	S										S	S					S										R	S									R
Sobur et al 2019	United States	Dairy Cattle	Escherichia coli				R				R	R				R	R											R						R				R			R
Akter et al 2020	Bangladesh	Dairy Cattle	Escherichia coli				R				R	R												R				R		R			R	R			R				R
			Salmonella sp.				R				R	R												R				R		R			R	R			R				S
			Staphylococcus aureus				R				R	R												R				R		R			R	R			R				S
		Poultry	Escherichia coli				R				R	R												R				R		R			R	R			R				R
			Salmonella sp.				R				R	R												R				R		R			R	R			R				S
			Staphylococcus aureus				R				R	R												S				R		R			R	R			R				S
Neupane et al 2020	United States	Dairy Cattle	Citrobacter freundii	S			R				*	R								R				R	*			R		R			S					R							S
			Citrobacter koseri	S			S				*	R								S				R	*			S		S								S							S
			Cronobacter sp.	S			S				*	R								R				S	*			S		S								R							S
			Enterobacter cloacae	S			R				*	R								R				R	*			S		R								R							S
			Escherichia coli	S			S				*	S								S				S	*			S		S								S							S
			Klebsiella oxytoca	S			S				*	R								S				S	*			S		S								R							S
			Klebsiella pneumoniae	S			S				*	R								S				R	*			S		R								R							S
			Kluyveria intermedia	S			R				*	R								R				R	*			R		S								S							S
			Pantoea sp.	S			R				*	R								R				R	*			S		S								S							S
			Proteus mirabilis	S			S				*	R								S				S	*			S		S								S							S
			Proteus vulgaris	S			S				*	S								S				S	*			S		S								R							S
			Providencia rettgeri	S			S				*	S								S				S	*			S		S								S							S
			Providencia stuartii	S			R				*	R								R				R	*			R		R								R							S
			Serratia ficaria	S			S				*	R								S				S	*			S		S								S							S
			Serratia liquefaciens	S			R				*	R								S				R	*			R		S								R							S
			Serraita marcescens	S			S				*	R								R				S	*			S		S								R							S
Pileggi et al 2021	United States	Sheep and Cattle	Bacillus galactosidilyticus	*			*				*	*						*							R					R								*			*				R
			Commensalibacter intestini	*			*				*	R						R							R					R								R			R				R
			Enterococcus casseliflavus	*			*				*	S						*							*					R								S			R				R
			Enterococcus faecalis	*			*				R	S						*							R					R								S			R				R
			Enterococcus faecium	*			*				R	S						*							R					R								S			R				R
			Enterococcus gallinarum	R			R				*	R						R							R					R								R			R				R
			Kytococcus aerolatus	*			*				*	*						*							*					R								R			R				R
			Oceanobacillus profundus	*			*				*	*						*							R					R								*			*				*
Wadaskar et al 2021	India	Cattle/Buffalo	Escherichia coli											R	R	R	R				R	R	R	R											R						R
			Salmonella sp.											R	R	R	S				R	R	R	R											R						R
		Sheep	Escherichia coli											R	R	R	R				R	R	R	R											R						R
			Salmonella sp.											R	S	R	S				R	R	R	R											R						R
		Goat	Escherichia coli											R	R	R	R				R	R	R	R											R						R
			Salmonella sp.											R	S	R	S				R	R	S	S											R						R
		Poultry	Escherichia coli											R	R	R	R				R	R	R	R											R						R
			Salmonella sp.											S	S	R	S				R	R	R	S											R						R
		Swine	Escherichia coli											R	S	R	R				R	R	R	R											R						R
			Salmonella sp.											R	S	R	S				R	R	R	R											R						R
*Antibiotic susceptibility tested but resistance phenotype not determined or provided. Refer to original manuscript for details.
R = reported resistance to antibiotic for at least one isolate tested
S = reported susceptibility/intermediate resistance to antiboitic for at least one isolate tested
References
Rosef, O.; Kapperud, G.; House Flies (Musca domestica) as Possible Vectors of Campylobacter fetus subsp. jejuni. Appl. Environ. Microbiol. 1983, 45, doi: https://doi.org/10.1128/aem.45.2.381-383.1983.
Alam, M.J.; Zurek, L. Association of Escherichia coli O157:H7 with Houseflies on a Cattle Farm. Appl. Environ. Microbiol. 2004, 70, 7578-7580, doi: https://doi.org/10.1128/AEM.70.12.7578-7580.2004.
Graham, J.P.; Price, L.B.; Evans, S.L.; Graczyk, T.K.; Silbergeld, E.K. Antibiotic Resistant Enterococci and Staphylococci Isolated from Flies Collected near Confined Poultry Feeding Operations. Sci. Total Environ. 2009, 407, 2701–2710, doi:10.1016/j.scitotenv.2008.11.056
Macovei, L.; Miles, B.; Zurek, L. Potential of Houseflies to Contaminate Ready-to-Eat Food with Antibiotic-Resistant Enterococci. J. Food Prot. 2008, 71, 435-439, doi: 10.4315/0362-028X-71.2.435.
Literak, I.; Dolejska, M.; Rybarikova, J.; Cizek, A.; Strejckova, P.; Vyskocilova, M.; Friedman, M.; Klimes, J. Highly Variable Patterns of Antimicrobial Resistance in Commensal Escherichia coli Isolates from Pigs, Sympatric Rodents, and Flies. Microb. Drug Resist. 2009, 15, 229–237, doi:10.1089/mdr.2009.0913
Ahmad, A.; Ghosh, A.; Schal, C.; Zurek, L. Insects in Confined Swine Operations Carry a Large Antibiotic Resistant and Potentially Virulent Enterococcal Community. BMC Microbiol. 2011, 11, 23–23, doi:10.1186/1471-2180-11-23
Dolejska, M.; Duskova, E.; Rybarikova, J.; Janoszowska, D.; Roubalova, E.; Dibdakova, K.; Maceckova, G.; Kohoutaova, L.; Literak, I.; Smola, J.; Cizek, A. Plasmids Carrying blaCTX-M-1 and qnr Genes in Escherichia coli Isolates from an Equine Clinic and a Horseback Riding Centre. J. Antimicrob. Chemother. 2011, 66, 757-764, doi: 10.1093/jac/dkq500.
Wang, Y.-C.; Chang, Y.-C.; Chuang, H.-L.; Chiu, C.-C.; Yeh, K.-S.; Chang, C.-C.; Hsuan, S.-L.; Lin, W.-H.; Chen, T.-H. Transmission of Salmonella between Swine Farms by the Housefly (Musca domestica). J. Food Prot. 2011, 74, 1012–1016, doi:10.4315/0362-028X.JFP-10-394
Usui, M.; Iwasa, T.; Fukuda, A.; Sato, T.; Okubo, T.; Tamura, Y. The Role of Flies in Spreading the Extended-Spectrum β-Lactamase Gene from Cattle. Microb. Drug Resist. 2013, 19, 415–420, doi:10.1089/mdr.2012.0251
Solà-Ginés, M.; González-López, J.J.; Cameron-Veas, K.; Piedra-Carrasco, N.; Cerdà-Cuéllar, M.; Migura-Garcia, L. Houseflies (Musca domestica) as Vectors for Extended-Spectrum β-Lactamase-Producing Escherichia coli on Spanish Broiler Farms. Appl. Environ. Microbiol. 2015, 81, 3604–3611, doi:10.1128/AEM.04252-14
Usui, M.; Shirakawa, T.; Fukuda, A.; Tamura, Y. The Role of Flies in Disseminating Plasmids with Antimicrobial-Resistance Genes Between Farms. Microb. Drug Resist. 2015, 21, 562–569, doi:10.1089/mdr.2015.0033
Cervelin, V.; Fongaro, G.; Pastore, J.B.; Engel, F.; Reimers, M.A.; Viancelli, A. Enterobacteria Associated with Houseflies (Musca domestica) as an Infection Risk Indicator in Swine Production Farms. Acta Trop. 2018, 185, 13–17, doi:10.1016/j.actatropica.2018.04.024
Fukuda, A.; Usui, M.; Okubo, T.; Tagaki, C.; Sukpanyatham, N.; Tamura, Y. Co-Harboring of Cephalosporin (bla)/Colistin (mcr) Resistance Genes among Enterobacteriaceae from Flies in Thailand. FEMS Microbiol. Lett. 2018, 365, fny178, doi:10.1093/femsle/fny178
Poudel, A.; Hathcock, T.; Butaye, P.; Kang, Y.; Price, S.; Macklin, K.; Walz, P.; Cattley, R.; Kalalah, A.; Adekanmbi, F.; et al. Multidrug-Resistant Escherichia coli, Klebsiella pneumoniae and Staphylococcus spp. in Houseflies and Blowflies from Farms and Their Environmental Settings. Int. J. Environ. Res. Public Health. 2019, 16, doi:10.3390/ijerph16193583
Sobur, A.; Hasan, M.; Haque, E.; Mridul, A.I.; Noreddin, A.; El Zowalaty, M.E.; Rahman, T. Molecular Detection and Antibiotyping of Multidrug-Resistant Salmonella Isolated from Houseflies in a Fish Market. Pathogens 2019, 8, doi:10.3390/pathogens8040191
Akter, S.; Sabuj, A.A.M.; Haque, Z.F.; Kafi, M.A.; Rahman, M.T.; Saha, S. Detection of Antibiotic-Resistant Bacteria and Their Resistance Genes from Houseflies. Vet. World 2020, 13, 266–274, doi:10.14202/vetworld.2020.266-274
Neupane, S.; White, K.; Thomson, J.L.; Zurek, L.; Nayduch, D. Environmental and Sex Effects on Bacterial Carriage by Adult House Flies (Musca domestica L.). Insects 2020, 11, doi:10.3390/insects11070401
Pileggi, M.T.; Chase, J.R.; Shu, R.; Teng, L.; Jeong, K.C.; Kaufman, P.E.; Wong, A.C.N. Prevalence of Field-Collected House Flies and Stable Flies With Bacteria Displaying Cefotaxime and Multidrug Resistance. J. Med. Entomol. 2021, 58, 921–928, doi:10.1093/jme/tjaa241
Wadaskar, B.; Kolhe, R.; Waskar, V.; Budhe, M.; Kundu, K.; Chaudhari, S. Detection of Antimicrobial Resistance in Escherichia coli and Salmonella Isolated form Flies Trapped at Animal and Poultry Farm Premises. J. Anim. Res. 2021, 11, 341-350, doi: 10.30954/2277-940X.03.2021.1.
[truncated: 4 more columns]
